# Supplementary material for: Transcriptomic Study on Ovine Immune Responses to Fasciola hepatica Infection
Source: PLoS Negl Trop Dis. 2016 Sep 23;10(9):e0005015. doi: 10.1371/journal.pntd.0005015 (PMC5035020; doi:10.1371/journal.pntd.0005015)
Supplement: S1 Table — (XLSX) [file pntd.0005015.s001.xlsx]

## Sheet: Sheet1
Parameters used in STAR.
--runMode alignReads
--genomeDir (STAR indexed sheep genome directory)
--readFilesIn (gzipped FASTQ files)
--readFilesCommand zcat
--runThreadN 1
--outFileNamePrefix (output directory for the resulting bam files)
