# Supplementary material for: Transcriptomic Study on Ovine Immune Responses to Fasciola hepatica Infection
Source: PLoS Negl Trop Dis. 2016 Sep 23;10(9):e0005015. doi: 10.1371/journal.pntd.0005015 (PMC5035020; doi:10.1371/journal.pntd.0005015)
Supplement: S2 Table — (XLSX) [file pntd.0005015.s002.xlsx]

## Sheet: Primer design
Gene Symbol	Gene name	Ensembl ID	Forward Primer Sequence (5′-3′)	Reverse Primer Sequence (5′-3′)	Amplicon size (bp)	Exon spanning	Efficiency	Melt curve
SKI	SKI proto-oncogene	ENSOARG00000000230	CTGCGGGCCAAGTACTCT	CCCTTCACCACCTTCTCCAG	137	13-14	1.082	Single product
SMAD7	SMAD family member 7	ENSOARG00000003809	ACGAATTATCTGGCCCCTGG	CACTCTCGTCTTCTCCTCCC	108	2-3	1.06	Single product
MKK4/MAP2K4	mitogen-activated protein kinase kinase 4	ENSOARG00000015404	TCTGAGGAAAGGGAGTTCTCC	AGGGGTGTTTCAGGAGTTCC	106	9-10	1.04	Single product
HSP27/HSPB1	heat shock 27kDa protein 1	ENSOARG00000013748	GCCCTGGTGTGTAACTCTTG	GAGAGGAGGAGACCAGGGT	146	2-3	0.95	Single product
IL10	Ovis aries interleukin 10 (IL10), mRNA.	ENSOARG00000006292	CTGACATCAAGGAGCACGTG	ACTCTCTTCACCTGCTCCAC	127	3-4	1.088	Single product
GM-CSF/CSF2	Ovis aries colony stimulating factor 2 (granulocyte-macrophage) (CSF2), mRNA.	ENSOARG00000015430	GCCAGCCACTACAAGAAACA	GTTCCCAGCAGTCAAAGGGA	130	3-4	0.9129	Single product
TREM1	triggering receptor expressed on myeloid cells 1	ENSOARG00000001869	CAGAATCCCACCCTACCTCC	GACTGTGAGGCCAGGAGAG	123	3-4	1.0287	Single product
ERK1/2 / MAPK1	mitogen-activated protein kinase 1	ENSOARG00000015529	TCCCGAATGCTGACTCCAAA	CCACCTCGATCCTCTTGTGA	78	5-6	1.0097	Single product
A2M	alpha-2-macroglobulin	ENSOARG00000000950	TCTGATGTGAGCCGAACAGA	TGAAGGTCAAGGTCAGGGTC	88	33-34	1.0067	Single product
IL1	Ovis aries interleukin 1, alpha (IL1A), mRNA.	ENSOARG00000020877	GAACGACGCCCTCAATCAAA	AGAGTCACAGGAAGCTGAGA	144	5-6	1.019	Single product
iNOS/NOS2	nitric oxide synthase 2, inducible	ENSOARG00000016744	TGAACGAGGAACAGGTGGAG	TCTTCATGATAGCGCTTCTGG	64	25-26	0.96	Single product
IL-4	Interleukin-4	ENSOARG00000014896	GAGCCACATGTGCTTGAACA	AGGTCTCTCAGCGTACTTGT	117	3-4	1.0489	Single product
IFNG	Ovis aries interferon, gamma (IFNG), mRNA.	ENSOARG00000001958	GAACGGCAGCTCTGAGAAAC	GCGACAGGTCATTCATCACC	119	3-4	1.102	Single product
IFNGR/IFNGR1	interferon gamma receptor 1	ENSOARG00000000510	TGGGCTGTTACAACTGAAAAGT	CGACTACCGCAGCAAATACA	130	5-6	0.9925	Single product
PPAR-alpha	peroxisome proliferator-activated receptor alpha	ENSOARG00000019427	TTCCCTCTTTGTGGCTGCTA	CGTCGTCAGGATGGTTGTTC	134	5-6	0.9735	Single product

## Sheet: qPCR results vs RNAseq results
qPCR validation of fold changes in gene expression due to infection of F. hepatica.
Gene Name	RNAseq adj.P.Value	Log2 FC from RNAseq	qPCR P-Value	Log2 FC from qPCR
SKI	5.23e-07	8.14	0.000289268	1.08
SMAD7	9.33e-06	4.52	0.00793543	0.59
MKK4/MAP2K4	1.36e-05	4.06	0.000267765	0.58
HSP27/HSPB1	0.00184	-5.12	0.034812	-2.11
IL10	0.0125	-2.99	0.00850368	-1.17
GM-CSF/CSF2	0.00055	-11.25	0.00207499	-3.68
TREM1	0.00724	-2.6	0.0180066	-1.02
ERK1/2 / MAPK1	0.0142	-2.05	0.000267765	-0.85
A2M	0.00055	7.15	0.0350935	1.04
IL1/IL1A	0.00605	-3.99	0.0180066	-1.6
iNOS/NOS2	4.17e-06	-27.4	0.0185547	-8.71
IL-4	0.00128	5.98	0.00850368	1.54
IFNG	0.00658	-3.96	0.00165275	-1.13
IFNGR/IFNGR1	4.02e-05	-4.68	8.09367e-05	-1.66
PPAR-alpha	4.92e-05	7.07	0.000226457	1.97
