# Supplementary material for: Transcriptomic Study on Ovine Immune Responses to Fasciola hepatica Infection
Source: PLoS Negl Trop Dis. 2016 Sep 23;10(9):e0005015. doi: 10.1371/journal.pntd.0005015 (PMC5035020; doi:10.1371/journal.pntd.0005015)
Supplement: S3 Table — (XLSX) [file pntd.0005015.s003.xlsx]

## Sheet: Sheet1
Sample id	Total Reads	Uniquely mapped	Uniquely mapped pct	Multimapped	Multi-mapped pct	Unmapped pct
YF_P1_T0C2_CAGATC	15799789	11919407	0.7544	1715917	0.1086	0.1352
YF_P1_T0V2_CGATGT	17638500	14553393	0.8251	1779250	0.1009	0.0722
YF_P1_T1C2_GCCAAT	21609349	17904068	0.8285	2393035	0.1107	0.0573
YF_P1_T2C1_CTTGTA	25615469	21016769	0.8205	2832178	0.1106	0.0663
YF_P1_T2C3_ACAGTG	17899747	14761547	0.8247	1893585	0.1058	0.0668
YF_P1_T3C1_CCGTCC	26938206	22105673	0.8206	2630810	0.0977	0.0797
YF_P2_T0C3_CCGTCC	19176522	15446610	0.8055	2002989	0.1045	0.0883
YF_P2_T0V1_CAGATC	18579902	15179475	0.817	1928908	0.1038	0.0772
YF_P2_T1C1_CTTGTA	19200678	15423627	0.8033	1910214	0.0995	0.0951
YF_P2_T1C4_CGATGT	18211904	14699197	0.8071	1857450	0.102	0.0889
YF_P2_T1V4_ACAGTG	20371761	16497571	0.8098	1931361	0.0948	0.0932
YF_P2_T2V1_AGTTCC	20199100	16797990	0.8316	2008500	0.0994	0.067
YF_P2_T2V2_TGACCA	21667928	17417247	0.8038	2521509	0.1164	0.0771
YF_P2_T2V3_GTGAAA	18969784	15000856	0.7908	2192489	0.1156	0.0916
YF_P2_T3V3_GCCAAT	19677274	15953193	0.8107	2137804	0.1086	0.0785
YF_P3_T0C1_CAGATC	20338439	16918534	0.8319	2171127	0.1067	0.059
YF_P3_T0C4_GTGAAA	18637217	15462427	0.8297	1969477	0.1057	0.0623
YF_P3_T0V3_ACAGTG	19137247	15664290	0.8185	2117087	0.1106	0.0685
YF_P3_T1V1_CGATGT	19998912	15799131	0.79	2089986	0.1045	0.1032
YF_P3_T2V4_TGACCA	19139204	15652058	0.8178	2069503	0.1081	0.0717
YF_P3_T3C3_CCGTCC	17139541	14203344	0.8287	1856327	0.1083	0.0608
YF_P3_T3C4_GCCAAT	23368920	19446203	0.8321	2544687	0.1089	0.0565
YF_P3_T3V2_CTTGTA	23049828	19046466	0.8263	2320768	0.1007	0.0705
YF_P3_T3V4_ATGTCA	20321196	16857682	0.8296	2089972	0.1028	0.0655
YF_P4_T0V4_GTCCGC	17920401	14940558	0.8337	1773075	0.0989	0.065
YF_P4_T1C3_TGACCA	18151879	14978026	0.8252	1954111	0.1077	0.0647
YF_P4_T1V2_CAGATC	17746175	14502784	0.8172	1954437	0.1101	0.0698
YF_P4_T1V3_CCGTCC	19263747	15802064	0.8203	2141794	0.1112	0.0661
YF_P4_T2C2_CGATGT	21305528	17669515	0.8293	2258739	0.106	0.0623
YF_P4_T2C4_GTGAAA	22873901	18721433	0.8185	2634070	0.1152	0.0634
YF_P4_T3C2_ACAGTG	24545563	20379789	0.8303	2613862	0.1065	0.0606
YF_P4_T3V1_GCCAAT	24136121	20372373	0.8441	2323416	0.0963	0.0572
