# Supplementary material for: Transcriptomic Study on Ovine Immune Responses to Fasciola hepatica Infection
Source: PLoS Negl Trop Dis. 2016 Sep 23;10(9):e0005015. doi: 10.1371/journal.pntd.0005015 (PMC5035020; doi:10.1371/journal.pntd.0005015)
Supplement: S4 Table — (XLSX) [file pntd.0005015.s004.xlsx]

## Sheet: Sheet1
Ensembl_Gene_ID	Gene name	logFC (Vaccinatedvscontrol)	adj.P.Val
ENSOARG00000019479		-12.5494	5.4849e-09
ENSOARG00000003163	PTPN21	3.24807	3.12323e-07
ENSOARG00000014555	BCR	4.01616	0.000292717
ENSOARG00000000716		-8.50017	0.000346311
ENSOARG00000014968	ELOVL2	6.87745	0.00040494
ENSOARG00000012100	SLC46A3	-2.74925	0.00070825
ENSOARG00000019331	SLC22A17	3.58066	0.00070825
ENSOARG00000020792		-4.81679	0.000749413
ENSOARG00000008610		-6.51099	0.000944709
ENSOARG00000003284	FASTKD1	-3.88369	0.00310515
ENSOARG00000018381	PARD3B	4.47203	0.00310515
ENSOARG00000000819		-2.34303	0.00355478
ENSOARG00000007846	C4orf47	-3.49234	0.00384714
ENSOARG00000003928	HNF4A	-3.77104	0.00495771
ENSOARG00000006546	ALDH5A1	-1.56904	0.00495771
ENSOARG00000007168	PYGB	-1.32193	0.00495771
ENSOARG00000010701	CAMTA1	3.41111	0.00495771
ENSOARG00000013203	HIP1	5.17273	0.00495771
ENSOARG00000004761	RRH	7.20793	0.00511914
ENSOARG00000001834		3.28778	0.00526165
ENSOARG00000008374	GCNT1	-2.54615	0.00526165
ENSOARG00000013878	DOPEY2	1.40255	0.00526165
ENSOARG00000007383		1.77111	0.00526165
ENSOARG00000014107	ZNF438	2.64919	0.00526165
ENSOARG00000002557	ZNF277	-1.49908	0.00554186
ENSOARG00000004584		3.85384	0.0060665
ENSOARG00000019636	LBH	-1.99461	0.00652094
ENSOARG00000021160	FUT8	-2.70885	0.00652094
ENSOARG00000012115		7.99569	0.00652094
ENSOARG00000021154	SPTB	4.62223	0.00659818
ENSOARG00000004544	VAT1	1.89367	0.00659818
ENSOARG00000015378	NDUFB8	-1.58633	0.00659818
ENSOARG00000013279	TRIO	2.0171	0.00830019
ENSOARG00000020506	ST6GAL1	-1.69505	0.00861643
ENSOARG00000002894	RTN4	-1.57825	0.00922064
ENSOARG00000001882	CLUAP1	-4.82323	0.00922064
